# Supplementary material for: Characterization and Genomic Analysis of a Novel Jumbo Bacteriophage vB_StaM_SA1 Infecting Staphylococcus aureus With Two Lysins
Source: Front Microbiol. 2022 Apr 28;13:856473. doi: 10.3389/fmicb.2022.856473 (PMC9096886; doi:10.3389/fmicb.2022.856473)
Supplement: Supplementary file 1 [file Table_1.XLSX]

## Sheet: S1. jumbo phages
Jumbo Pahges that Can be Found in NCBI
Organism Name	Family	Size(Mb)	GC（%）	Accession No.	CDS	Release Date
Staphylococcus phage Machias	Myoviridae	0.274478	24.8	MW349128.1	263	2021-01-18
Staphylococcus phage Madawaska	Myoviridae	0.265446	25.1	MW349129.1	264	2021-01-18
Staphylococcus phage PALS_2	Myoviridae	0.268748	25.1	MN091626.1	279	2021-03-11
Staphylococcus phage MarsHill	Myoviridae	0.266637	25.2	MW248466.1	262	2021-01-13
Bacillus phage vB_BpuM-BpSp	Myoviridae	0.255569	25.9	KT895374.1	318	2016-04-05
Staphylococcus phage vB_StaM_SA1	Myoviridae	0.260727	26.8	MW218148.1	258	2021-02-03
Myoviridae sp.	Myoviridae	0.419387	27.4	MH622943.1	545	2018-08-05
Bacillus virus PBS1	Myoviridae	0.252197	27.7	MF360957.1	311	2017-08-19
Bacillus phage AR9	Myoviridae	0.251042	27.8	KU878088.1	291	2016-06-01
Tenacibaculum phage pT24	Myoviridae	0.23467	28.7	LC168164.1	297	2016-07-23
Tenacibaculum phage PTm5	Myoviridae	0.226876	29.7	AP019525.1	306	2019-12-05
Tenacibaculum phage PTm1	Myoviridae	0.22468	29.7	AP019524.1	308	2019-12-05
Bacillus virus G	Myoviridae	0.497513	29.9	NC_023719.1	675	2011-09-26
Salicola phage SCTP-2	Myoviridae	0.440001	30	MF360958.1	541	2017-08-29
Acinetobacter phage vB_AbaM_ME3	Myoviridae	0.2349	30.8	KU935715.1	326	2016-05-15
Sphingomonas phage PAU	Myoviridae	0.219372	31.3	NC_019521.1	295	2012-03-28
Yersinia phage fHe-Yen9-04	Myoviridae	0.354378	31.6	LT960551.1	531	2017-10-22
Klebsiella phage vB_KleM_RaK2	Myoviridae	0.345809	31.7	NC_019526.1	534	2012-02-18
Klebsiella phage K64-1	Myoviridae	0.346602	31.7	NC_027399.1	64	2014-12-18
Yersinia phage fHe-Yen9-03	Myoviridae	0.352596	31.7	LT960552.1	538	2017-10-22
Klebsiella phage Muenster	Myoviridae	0.346937	31.9	MT708547.1	561	2020-10-04
Yersinia phage phiR1-37	Myoviridae	0.262391	32.5	NC_016163.1	367	2005-06-02
Pseudomonas phage vB_PaeM_PA5oct	Myoviridae	0.286783	33.3	MK797984.1	445	2019-04-24
Escherichia phage UB	Myoviridae	0.353081	34	MH383160.1	515	2018-07-21
Escherichia phage PBECO4	Myoviridae	0.348113	34.1	NC_027364.1	551	2013-01-16
Escherichia phage 121Q	Myoviridae	0.348532	34.1	NC_025447.1	611	2014-10-13
Escherichia phage vB_Eco_slurp01	Myoviridae	0.348043	34.1	LT603033.1	588	2016-08-15
Escherichia phage vB_EcoM_phAPEC6	Myoviridae	0.352598	34.1	MK817115.1	543	2019-06-29
Escherichia phage SP27	Myoviridae	0.347152	34.2	LC494302.1	591	2019-08-20
Escherichia phage vB_EcoM_G17	Myoviridae	0.370817	34.3	MK327931.1	659	2019-03-25
Serratia phage BF	Myoviridae	0.357154	34.4	KY630187.1	549	2017-03-06
Erwinia phage pEa_SNUABM_12	Myoviridae	0.358115	34.4	MT939486.1	546	2020-10-13
Erwinia phage pEa_SNUABM_50	Myoviridae	0.356948	34.4	MT939488.1	540	2020-10-13
Erwinia phage pEa_SNUABM_47	Myoviridae	0.355376	34.5	MT939487.1	540	2020-10-13
Synechococcus phage B3	Myoviridae	0.24493	35.4	MN695334.1	370	2019-12-11
Synechococcus phage B23	Myoviridae	0.243633	35.4	MN695335.1	365	2019-12-11
Prochlorococcus phage P-SSM2	Myoviridae	0.252401	35.5	NC_006883.2	334	2005-03-21
Prochlorococcus phage P-SSM2	Myoviridae	0.252407	35.5	GU071092.1	330	2009-11-15
Prochlorococcus phage P-SSM5	Myoviridae	0.252013	35.5	HQ632825.1	319	2013-06-05
Salmonella phage Munch	Myoviridae	0.350103	35.5	MK268344.1	538	2019-01-13
Cronobacter phage vB_CsaM_GAP32	Myoviridae	0.358663	35.6	NC_019401.1	545	2012-10-19
Escherichia phage CMSTMSU	Myoviridae	0.386442	35.6	MH494197.1	767	2018-07-21
Escherichia phage Ecwhy_1	Myoviridae	0.354537	35.6	MH791411.1	576	2019-02-06
Salmonella phage 7t3	Myoviridae	0.348718	35.6	MK773491.1	595	2019-06-05
Salmonella phage SE_PL	Myoviridae	0.348657	35.6	MT001829.1	530	2020-03-07
Synechococcus phage S-SRM01	Myoviridae	0.240842	35.6	MW015081.1	353	2021-03-22
Pectinobacterium phage vB_PcaM_CBB	Myoviridae	0.378379	35.9	KU574722.1	605	2016-12-16
Synechococcus phage S-SKS1	Myoviridae	0.208007	36	NC_020851.1	281	2013-03-24
Pseudomonas virus phiKZ	Myoviridae	0.280334	36.8	NC_004629.1	369	2002-02-28
Pseudomonas phage PA02	Myoviridae	0.279095	36.8	AP019418.1	343	2019-02-15
Synechococcus phage S-SCSM1	Myoviridae	0.228827	36.8	MK867354.1	292	2020-04-30
Pseudomonas phage PA7	Myoviridae	0.282378	36.8	MZ444140.1	361	2021-07-20
Pseudomonas phage PA7	Myoviridae	0.266743	36.9	JX233784.1	337	2012-08-01
Pseudomonas phage KTN4	Myoviridae	0.279593	36.9	KU521356.1	368	2016-06-22
Pseudomonas phage SL2	Myoviridae	0.279696	36.9	MF805716.1	355	2017-11-01
Pseudomonas phage fnug	Myoviridae	0.278899	36.9	MT133560.1	360	2020-04-22
Pseudomonas phage vB_PA32_GUMS	Myoviridae	0.280208	36.9	MN563784.1	363	2021-05-03
Pseudomonas phage vB_PaeM_kmuB	Myoviridae	0.266592	37	MW057919.1	345	2020-11-04
Agrobacterium phage Atu_ph07	Myoviridae	0.49038	37.1	MF403008.1	714	2017-08-24
Aeromonas virus 65	Myoviridae	0.235229	37.2	NC_015251.1	437	2010-11-24
Aeromonas phage 65.2	Myoviridae	0.236567	37.2	KY290955.1	410	2017-08-09
Bacillus phage vB_BceM_WH1	Myoviridae	0.229829	37.2	LC597490.1	300	2020-12-18
Ochrobactrum phage vB_OspM_OC	Myoviridae	0.227654	37.7	MT028491.1	390	2020-03-07
Vibrio phage 2.275.O._10N.286.54.E11	Myoviridae	0.348911	38.1	MG592671.1	489	2018-01-24
Aeromonas phage ZPAH1	Myoviridae	0.230916	38.2	MW272540.1	411	2021-01-02
Aeromonas phage Aswh_1	Myoviridae	0.22973	38.4	MH791414.1	406	2019-02-06
Bacillus phage SP-15	Myoviridae	0.221908	38.6	KT624200.1	317	2016-03-05
Aeromonas phage AS-zj	Myoviridae	0.229929	38.7	MF448340.1	402	2017-08-19
Aeromonas phage AS-szw	Myoviridae	0.229957	38.7	MF498773.1	407	2017-10-10
Aeromonas phage CC2	Myoviridae	0.231743	38.8	NC_019538.1	427	2012-07-14
Aeromonas phage AS-yj	Myoviridae	0.230183	38.8	MF498774.1	418	2017-10-10
Aeromonas phage AS-sw	Myoviridae	0.230024	38.8	MF498775.1	406	2017-10-10
Aeromonas phage Asswx_1	Myoviridae	0.229103	38.8	MH791398.1	407	2019-02-06
Aeromonas phage PS1	Myoviridae	0.237367	38.8	MN032614.2	247	2019-07-15
Aeromonas phage PS2	Myoviridae	0.240447	38.8	MN453779.2	249	2019-10-28
Aeromonas phage Assk	Myoviridae	0.231839	39	MH791404.1	379	2019-02-06
Synechococcus phage S-SSM7	Myoviridae	0.232878	39.1	NC_015287.1	319	2010-10-30
Cyanophage S-SSM6a	Myoviridae	0.232883	39.1	HQ317391.1	304	2013-03-17
Synechococcus phage S-B43	Myoviridae	0.213993	39.4	MN018232.1	262	2019-07-07
Synechococcus phage S-B05	Myoviridae	0.208857	39.9	MK799832.1	268	2019-06-05
Proteus phage 10	Myoviridae	0.223209	39.9	MT661596.1	232	2020-08-03
Aeromonas phage AP1	Myoviridae	0.25449	40.3	MT713136.1	455	2020-08-11
Klebsiella phage N1M2	Myoviridae	0.253367	40.9	MN642089.1	257	2020-01-28
Xanthomonas phage Xoo-sp13	Myoviridae	0.309023	40.9	MN047793.1	401	2020-06-21
Rhizobium phage RHph_TM30	Myoviridae	0.207623	41	MN988521.1	364	2021-01-26
Rhizobium phage RHph_TM40	Myoviridae	0.207431	41	MN988522.1	363	2021-01-26
Synechococcus phage Bellamy	Myoviridae	0.20493	41.1	MF351863.1	269	2017-08-09
Rhizobium phage RHph_TM2_3B	Myoviridae	0.206253	41.1	MN988523.1	362	2021-01-26
Rhizobium phage RHph_TM3_3_6	Myoviridae	0.206788	41.1	MN988524.1	362	2021-01-26
Vibrio phage ValKK3	Myoviridae	0.248088	41.2	NC_028829.1	390	2015-03-17
Vibrio phage phi-ST2	Myoviridae	0.250485	41.2	KT919973.1	383	2016-03-01
Synechococcus phage S-CAM7	Myoviridae	0.216121	41.2	KU686212.1	266	2016-10-11
Synechococcus phage S-CAM7	Myoviridae	0.221362	41.2	MT586120.1	267	2020-07-14
Rhizobium phage RHph_Y65	Myoviridae	0.206821	41.2	MN988525.1	364	2021-01-26
Rhizobium phage RHph_TM61	Myoviridae	0.202964	41.2	MN988561.1	355	2021-01-26
Vibrio phage nt-1	Myoviridae	0.247511	41.3	NC_021529.2	405	2013-06-09
Vibrio phage VH7D	Myoviridae	0.246964	41.3	NC_023568.1	327	2013-12-26
Vibrio phage phi-Grn1	Myoviridae	0.248605	41.3	KT919972.1	380	2016-03-01
Synechococcus phage S-CAM7	Myoviridae	0.214214	41.3	KU686213.1	262	2016-10-11
Vibrio phage phiVa3	Myoviridae	0.247619	41.3	MK568540.1	382	2019-04-10
Vibrio phage vB_ValM_R10Z	Myoviridae	0.247167	41.3	MT612988.1	385	2020-08-30
Vibrio phage vB_ValM_R11Z	Myoviridae	0.246831	41.3	MT612989.1	385	2020-08-30
Synechococcus phage S-CAM8	Myoviridae	0.222057	41.4	JF974299.1	259	2011-11-21
Ralstonia phage RsoM2USA	Myoviridae	0.343806	41.4	MG752970.1	486	2021-05-30
Synechococcus phage ACG-2014f	Myoviridae	0.222326	41.5	KJ019085.1	281	2015-04-10
Synechococcus phage ACG-2014f	Myoviridae	0.226849	41.5	KJ019086.1	288	2015-04-10
Synechococcus phage ACG-2014f	Myoviridae	0.219775	41.5	KJ019096.1	289	2015-04-10
Synechococcus phage ACG-2014f	Myoviridae	0.221746	41.5	KJ019097.1	294	2015-04-10
Synechococcus phage ACG-2014f	Myoviridae	0.216273	41.5	KJ019100.1	284	2015-04-10
Synechococcus phage ACG-2014f	Myoviridae	0.216994	41.5	KJ019101.1	289	2015-04-10
Synechococcus phage ACG-2014f	Myoviridae	0.217673	41.5	KJ019107.1	278	2015-04-10
Synechococcus phage ACG-2014f	Myoviridae	0.214751	41.5	KJ019144.1	280	2015-04-10
Synechococcus phage ACG-2014f	Myoviridae	0.215097	41.5	KJ019148.1	277	2015-04-10
Synechococcus phage ACG-2014f	Myoviridae	0.224313	41.5	KJ019151.1	284	2015-04-10
Synechococcus phage ACG-2014f	Myoviridae	0.221396	41.5	KJ019152.1	289	2015-04-10
Synechococcus phage ACG-2014f	Myoviridae	0.228143	41.6	NC_026927.1	292	2015-04-10
Synechococcus phage ACG-2014f	Myoviridae	0.225059	41.6	KJ019037.1	282	2015-04-10
Synechococcus phage ACG-2014f	Myoviridae	0.226158	41.6	KJ019045.1	287	2015-04-10
Synechococcus phage ACG-2014f	Myoviridae	0.225391	41.6	KJ019053.1	286	2015-04-10
Synechococcus phage ACG-2014f	Myoviridae	0.215767	41.6	KJ019066.1	289	2015-04-10
Synechococcus phage ACG-2014f	Myoviridae	0.224948	41.6	KJ019090.1	286	2015-04-10
Synechococcus phage ACG-2014f	Myoviridae	0.224378	41.6	KJ019092.1	285	2015-04-10
Synechococcus phage ACG-2014f	Myoviridae	0.222009	41.6	KJ019093.1	285	2015-04-10
Synechococcus phage ACG-2014f	Myoviridae	0.222709	41.6	KJ019095.1	293	2015-04-10
Synechococcus phage ACG-2014f	Myoviridae	0.222767	41.6	KJ019098.1	286	2015-04-10
Synechococcus phage ACG-2014f	Myoviridae	0.218152	41.6	KJ019099.1	287	2015-04-10
Synechococcus phage ACG-2014f	Myoviridae	0.224791	41.6	KJ019102.1	283	2015-04-10
Synechococcus phage ACG-2014f	Myoviridae	0.217937	41.6	KJ019103.1	286	2015-04-10
Synechococcus phage ACG-2014f	Myoviridae	0.215432	41.6	KJ019105.1	283	2015-04-10
Synechococcus phage ACG-2014f	Myoviridae	0.223389	41.6	KJ019106.1	288	2015-04-10
Synechococcus phage ACG-2014f	Myoviridae	0.221929	41.6	KJ019111.1	281	2015-04-10
Synechococcus phage ACG-2014f	Myoviridae	0.219936	41.6	KJ019123.1	280	2015-04-10
Synechococcus phage ACG-2014f	Myoviridae	0.222089	41.6	KJ019141.1	283	2015-04-10
Synechococcus phage ACG-2014f	Myoviridae	0.222619	41.6	KJ019142.1	281	2015-04-10
Synechococcus phage ACG-2014f	Myoviridae	0.224502	41.6	KJ019143.1	289	2015-04-10
Synechococcus phage ACG-2014f	Myoviridae	0.225175	41.6	KJ019145.1	288	2015-04-10
Synechococcus phage ACG-2014f	Myoviridae	0.225418	41.6	KJ019146.1	285	2015-04-10
Synechococcus phage ACG-2014f	Myoviridae	0.222322	41.6	KJ019147.1	284	2015-04-10
Synechococcus phage ACG-2014f	Myoviridae	0.222893	41.6	KJ019149.1	285	2015-04-10
Synechococcus phage ACG-2014f	Myoviridae	0.226536	41.6	KJ019150.1	289	2015-04-10
Synechococcus phage ACG-2014f	Myoviridae	0.221967	41.6	KJ019155.1	282	2015-04-10
Synechococcus phage ACG-2014f	Myoviridae	0.225436	41.6	KJ019159.1	286	2015-04-10
Synechococcus phage ACG-2014f	Myoviridae	0.216628	41.6	KJ019052.1	286	2015-04-10
Synechococcus phage ACG-2014f	Myoviridae	0.22327	41.6	KJ019058.1	287	2015-04-10
Bacillus phage 0305phi8-36	Myoviridae	0.218948	41.8	NC_009760.1	246	2007-08-07
Aeromonas phage AsFcp_4	Myoviridae	0.22045	41.9	MH791407.1	309	2019-02-06
Aeromonas phage PX29	Myoviridae	0.222006	42	NC_023688.1	330	2010-11-24
Phage NCTB	Myoviridae	0.257877	42	LT598654.1	301	2016-07-08
Aeromonas phage Ah1	Myoviridae	0.221116	42	MG250483.1	332	2017-12-18
Aeromonas phage AsFcp_2	Myoviridae	0.219171	42	MH791401.1	303	2019-02-06
Vibrio phage BONAISHI	Myoviridae	0.288967	42.2	MH595538.1	301	2018-08-31
Aeromonas phage CF8	Myoviridae	0.23815	42.2	MK774614.2	244	2019-06-19
Vibrio phage 1.081.O._10N.286.52.C2	Myoviridae	0.239318	42.4	MG592456.1	354	2018-01-24
Vibrio phage KVP40	Myoviridae	0.244834	42.6	NC_005083.2	381	2003-08-29
Vibriophage phi-pp2	Myoviridae	0.246421	42.6	JN849462.1	382	2012-07-14
Vibrio phage VH1_2019	Myoviridae	0.246059	42.6	MN794232.1	381	2020-01-26
Vibrio phage V09	Myoviridae	0.243881	42.6	MT135026.1	376	2020-04-14
Vibrio phage vB_VcorM_GR7B	Myoviridae	0.207758	42.7	MT366760.1	240	2020-12-03
Aeromonas virus Aeh1	Myoviridae	0.233234	42.8	NC_005260.1	352	2003-04-30
Aeromonas phage phiAS5	Myoviridae	0.225268	43	NC_014636.1	343	2010-09-08
Pseudomonas phage Phabio	Myoviridae	0.309157	43	MF042360.1	468	2017-06-07
Pseudomonas phage Psa21	Myoviridae	0.30526	43.1	MK552327.1	420	2019-03-10
Vibrio phage V07	Myoviridae	0.349331	43.1	MT135025.1	516	2020-04-14
Edwardsiella phage pEt-SU	Myoviridae	0.276734	43.2	MK689364.1	284	2019-04-17
Vibrio phage USC-1	Myoviridae	0.238099	43.2	MK905543.1	210	2019-07-07
Vibrio phage 5 TSL-2019	Myoviridae	0.238053	43.2	MK358448.1	212	2019-07-10
Vibrio phage VP4B	Myoviridae	0.236053	43.3	KC131130.1	209	2013-12-26
Photobacterium phage PDCC-1	Myoviridae	0.237509	43.3	MN562221.1	214	2019-12-25
Vibrio phage Aphrodite1	Myoviridae	0.237722	43.4	MG720308.1	198	2018-01-24
Pseudomonas phage OBP	Myoviridae	0.284757	43.5	NC_016571.1	309	2011-12-17
Pseudomonas phage PA1C	Myoviridae	0.304671	43.6	MK599315.1	401	2019-04-10
Vibrio phage 2 TSL-2019	Myoviridae	0.242446	43.6	MK368614.1	217	2019-07-10
Pseudomonas phage vB_PaeM_PS119XW	Myoviridae	0.301543	43.6	MN103543.1	389	2019-09-11
Vibrio phage vB_pir03	Myoviridae	0.286284	43.6	MT811961.1	334	2020-08-26
Dickeya phage vB_DsoM_JA29	Myoviridae	0.253323	43.8	MH460461.1	318	2018-09-12
Klebsiella phage Miami	Myoviridae	0.253383	43.9	MT701590.1	300	2020-11-15
Vibrio phage pTD1	Myoviridae	0.239276	44.5	AP017972.1	209	2017-02-15
Dickeya phage vB_DsoM_JA13	Myoviridae	0.254061	44.5	MH460460.1	323	2018-09-12
Dickeya phage vB_DsoM_JA33	Myoviridae	0.255356	44.5	MH460462.1	321	2018-09-12
Dickeya phage vB_DsoM_JA11	Myoviridae	0.255356	44.5	MH389777.1	321	2018-10-03
Vibrio phage pVa-21	Myoviridae	0.231998	44.6	KY499642.1	241	2017-03-04
Pseudomonas phage 201phi2-1	Myoviridae	0.316674	45.3	NC_010821.1	461	2008-06-04
Vibrio phage vB_VmeM-Yong XC31	Myoviridae	0.290532	45.9	MK308674.1	318	2019-12-19
Vibrio phage vB_VmeM-Yong XC32	Myoviridae	0.290533	45.9	MK308675.1	318	2019-12-19
Vibrio phage vB_VmeM-Yong MS31	Myoviridae	0.290537	45.9	MK308676.1	318	2019-12-19
Vibrio phage vB_VmeM-Yong MS32	Myoviridae	0.278116	45.9	MK308677.1	305	2019-12-19
Escherichia phage vB_EcoM_Goslar	Myoviridae	0.237307	46.5	MK327938.1	247	2019-03-25
Serratia phage vB_SmaM_ 2050HW	Myoviridae	0.276025	46.8	MF285618.1	363	2017-09-18
Serratia phage Moabite	Myoviridae	0.273933	46.8	MK994515.1	338	2019-06-19
Serratia phage vB_SmaM_Yaphecito	Myoviridae	0.275554	46.8	MW021758.1	327	2020-12-20
Erwinia phage vB_EamM_Yoloswag	Myoviridae	0.2597	46.9	KY448244.1	333	2017-03-04
Erwinia phage vB_EamM_Y3	Myoviridae	0.261365	47.2	KY984068.1	333	2017-12-28
Serratia phage PCH45	Myoviridae	0.212807	47.3	MN334766.1	225	2019-10-20
Aeromonas phage LAh10	Myoviridae	0.26031	47.5	MK838116.1	228	2019-07-07
Aeromonas phage D3	Myoviridae	0.262372	47.5	MN102098.2	267	2019-07-15
Aeromonas phage D9	Myoviridae	0.260857	47.5	MN159079.1	271	2019-09-18
Aeromonas phage D6	Myoviridae	0.259831	47.6	MN131137.2	267	2019-07-15
Pseudomonas phage PhiPA3	Myoviridae	0.309208	47.7	NC_028999.1	375	2011-06-08
Aeromonas phage Ahp1_CNU-2021	Myoviridae	0.218317	47.9	MT161459.1	315	2021-01-01
Erwinia phage vB_EamM_Joad	Myoviridae	0.235374	48.3	MF459647.1	245	2017-08-19
Erwinia phage vB_EamM_RisingSun	Myoviridae	0.235108	48.3	MF459646.1	243	2017-08-19
Salmonella phage JN03	Myoviridae	0.241047	48.4	MT799840.1	228	2020-08-26
Salmonella phage SPN3US	Myoviridae	0.240413	48.5	NC_027402.1	264	2011-10-09
Enterobacteria phage SEGD1	Myoviridae	0.239461	48.5	KU726251.1	267	2016-03-29
Escherichia phage vB_EcoM_EC001	Myoviridae	0.2402	48.5	MN445185.1	269	2020-08-06
Proteus phage 7	Myoviridae	0.242444	48.5	MT679221.1	247	2020-09-08
Salmonella phage vB_SalM_SA002	Myoviridae	0.288012	48.8	MN445183.1	335	2020-08-06
Erwinia phage pEa_SNUABM_5	Myoviridae	0.267169	48.9	MW366843.1	352	2021-01-18
Sinorhizobium phage phiN3	Myoviridae	0.206713	49.1	NC_028945.1	402	2015-05-06
Erwinia phage vB_EamM_Phobos	Myoviridae	0.229501	49.1	KX397372.1	247	2016-08-14
Pseudomonas phage EL	Myoviridae	0.211215	49.3	NC_007623.1	201	2005-11-24
Erwinia phage vB_EamM_ChrisDB	Myoviridae	0.24484	49.4	KX397366.1	277	2016-08-14
Dickeya phage vB_DsoM_AD1	Myoviridae	0.261658	49.4	MH460463.1	330	2018-09-12
Salmonella phage SPAsTU	Myoviridae	0.250739	49.5	MH221129.1	287	2018-05-30
Erwinia phage vB_EamM_MadMel	Myoviridae	0.275	49.7	MG655269.1	321	2017-12-26
Erwinia phage pEa_SNUABM_9	Myoviridae	0.247273	49.7	MW812341.1	280	2021-05-31
Erwinia phage vB_EamM_Special G	Myoviridae	0.273224	49.8	KU886222.1	321	2016-06-18
Erwinia phage vB_EamM_Bosolaphorus	Myoviridae	0.272228	49.8	MG655267.1	320	2017-12-26
Erwinia phage vB_EamM_Mortimer	Myoviridae	0.273914	49.8	MG655270.1	324	2017-12-26
Erwinia phage Rebecca	Myoviridae	0.273731	49.8	MK514281.1	319	2019-03-26
Erwinia phage Ea35-70	Myoviridae	0.271084	49.9	NC_023557.1	318	2014-02-12
Erwinia phage vB_EamM_Deimos-Minion	Myoviridae	0.273501	49.9	KU886225.1	324	2016-06-02
Erwinia phage vB_EamM_RAY	Myoviridae	0.271182	49.9	KU886224.1	317	2016-06-02
Erwinia phage vB_EamM_Simmy50	Myoviridae	0.271088	49.9	KU886223.1	322	2016-06-02
Erwinia phage vB_EamM_Desertfox	Myoviridae	0.272458	49.9	MG655268.1	320	2017-12-26
Cronobacter phage CR5	Myoviridae	0.223989	50.1	NC_021531.1	231	2013-05-31
Erwinia phage vB_EamM_Alexandra	Myoviridae	0.266532	50.1	MH248138.1	345	2018-07-07
Erwinia phage pEa_SNUABM_29	Myoviridae	0.248836	50.3	MW812339.1	283	2021-05-31
Xanthomonas phage XacN1	Myoviridae	0.38467	50.4	AP018399.1	592	2017-10-06
Erwinia phage vB_EamM_EarlPhillipIV	Myoviridae	0.223935	50.6	KX397367.1	241	2016-08-14
Erwinia phage Derbicus	Myoviridae	0.22395	50.6	MK514282.1	240	2019-03-26
Erwinia phage pEa_SNUABM_6	Myoviridae	0.240164	50.6	MW812343.1	272	2021-05-31
Pseudomonas phage Lu11	Myoviridae	0.280538	50.9	NC_017972.1	391	2012-05-15
Erwinia phage vB_EamM_Parshik	Myoviridae	0.24105	51	KX397371.1	271	2016-08-14
Erwinia phage Machina	Myoviridae	0.241654	51	KX397370.1	272	2016-08-14
Erwinia phage vB_EamM_Huxley	Myoviridae	0.240761	51.1	KX397368.1	271	2016-08-14
Erwinia phage vB_EamM_Asesino	Myoviridae	0.24629	51.2	KX397364.2	277	2016-08-14
Salmonella phage pSal-SNUABM-04	Myoviridae	0.239626	51.2	MT710307.1	270	2020-09-29
Erwinia phage phiEaH2	Myoviridae	0.24305	51.3	NC_019929.1	262	2012-09-05
Erwinia phage vB_EamM_Stratton	Myoviridae	0.243953	51.3	KX397373.1	276	2016-08-14
Erwinia phage pEa_SNUABM_43	Myoviridae	0.241904	51.3	MW384823.1	270	2021-01-18
Erwinia phage pEa_SNUABM_42	Myoviridae	0.241904	51.3	MW812340.1	269	2021-05-31
Erwinia phage pEa_SNUABM_4	Myoviridae	0.249193	51.4	MW812338.1	279	2021-05-31
Erwinia phage pEa_SNUABM_10	Myoviridae	0.23892	51.4	MW812342.1	270	2021-05-31
Ralstonia phage RSL2	Myoviridae	0.223932	52.1	NC_028950.1	224	2014-12-18
Erwinia phage vB_EamM_Kwan	Myoviridae	0.24639	52.1	KX397369.1	285	2016-08-14
Erwinia phage Wellington	Myoviridae	0.24495	52.1	MH426724.1	287	2018-07-28
Erwinia phage vB_EamM_Caitlin	Myoviridae	0.241147	52.2	KX397365.1	271	2016-08-14
Erwinia phage PhiEaH1	Myoviridae	0.218339	52.3	NC_023610.1	241	2014-02-25
Ralstonia phage RSF1	Myoviridae	0.222888	52.3	NC_028899.1	237	2015-07-28
Ralstonia phage RP31	Myoviridae	0.276958	53.3	AP017925.1	287	2016-12-03
Ralstonia phage RP12	Myoviridae	0.279845	53.4	AP017924.1	289	2016-12-03
Pseudomonas phage Noxifer	Myoviridae	0.278136	53.5	MF063068.1	334	2017-06-07
Achromobacter phage Motura	Myoviridae	0.221431	53.7	MN094788.1	344	2019-07-10
Burkholderia phage BCSR5	Myoviridae	0.227351	54.7	MW460245.1	315	2021-02-08
Pseudomonas phage PaBG	Myoviridae	0.258139	55.8	NC_022096.1	317	2013-08-12
Ralstonia phage phiRSL1	Myoviridae	0.231255	58	NC_010811.2	343	2008-05-31
Xanthomonas phage Xoo-sp14	Myoviridae	0.232104	58	MT939492.1	251	2020-09-16
Burkholderia phage BcepSauron	Myoviridae	0.262653	58.1	MK552141.1	446	2019-04-02
Burkholderia phage BcepSaruman	Myoviridae	0.263735	58.1	MK552140.1	445	2019-04-10
Caulobacter phage CcrColossus	Siphoviridae	0.279967	62.2	NC_019406.1	448	2012-10-16
Caulobacter phage CcrPW	Siphoviridae	0.308141	62.2	MH588545.1	485	2018-09-01
Caulobacter phage CcrBL9	Siphoviridae	0.322272	63.7	MH588546.1	558	2018-09-01
Caulobacter phage CcrSC	Siphoviridae	0.317489	64.2	MH588547.2	545	2018-09-01
Caulobacter phage CcrBL10	Siphoviridae	0.220934	65.7	MH588544.1	335	2018-09-01
Caulobacter virus phiCbK	Siphoviridae	0.205504	66.1	JX163858.1	319	2012-09-01
Caulobacter virus Magneto	Siphoviridae	0.218929	66.1	NC_019407.1	347	2012-10-16
Caulobacter virus Rogue	Siphoviridae	0.22372	66.1	NC_019408.1	350	2012-10-16
Caulobacter virus Swift	Siphoviridae	0.219216	66.1	NC_019411.1	343	2012-10-16
Caulobacter phage Ccr10	Siphoviridae	0.219348	66.1	KY555142.1	347	2017-03-29
Caulobacter phage Ccr2	Siphoviridae	0.220299	66.1	KY555143.1	344	2017-03-29
Caulobacter virus phiCbK	Siphoviridae	0.21571	66.2	NC_019405.1	338	2012-10-16
Caulobacter virus Karma	Siphoviridae	0.221828	66.2	NC_019410.1	353	2012-10-16
Caulobacter phage Ccr5	Siphoviridae	0.218729	66.2	KY555144.1	340	2017-03-29
Caulobacter phage Ccr29	Siphoviridae	0.229319	66.2	KY555145.1	361	2017-03-29
Caulobacter phage Ccr32	Siphoviridae	0.215799	66.2	KY555146.1	331	2017-03-29
Caulobacter phage Ccr34	Siphoviridae	0.21624	66.2	KY555147.1	339	2017-03-29

## Sheet: S2. annotation and verification
Annotation of Phage SA1 and Verification by Mass Spectrometry
annotation of phage SA1						Mass Spectrometry
ORF	Start	Stop	Strand	Start codon	Function	Mass	Score	Matches	Sequences	emPAI	Coverage
53	47762	49063	+	atg	UvsX-like recombinase
192	181795	184530	+	atg	SbcC ATPase
255	252570	251428	-	atg	metallophosphatase
116	91618	90992	-	atg	holliday junction resolvase RusA
4	7632	8957	+	ttg	N-acetylmuramoyl-L-alanine amidase
211	202971	202015	-	atg	N-acetylmuramoyl-L-alanine amidase
210	201875	201039	-	atg	endolysin
232	227015	226881	-	atg	hypothetical protein
1	90	5312	+	atg	hypothetical protein
2	5425	6084	+	atg	hypothetical protein
3	6107	7573	+	ttg	hypothetical protein
5	8981	9124	+	atg	hypothetical protein
6	9124	9447	+	atg	hypothetical protein
7	10647	12152	+	atg	hypothetical protein
8	12154	12951	+	atg	hypothetical protein
9	13034	14215	+	atg	hypothetical protein
10	14250	14939	+	ttg	hypothetical protein
11	15072	15812	+	atg	hypothetical protein
13	17318	17902	+	atg	hypothetical protein
14	17902	18840	+	atg	hypothetical protein
15	18846	19802	+	atg	hypothetical protein
16	19874	20287	+	atg	hypothetical protein
18	22691	23584	+	atg	hypothetical protein
19	23608	23976	+	atg	hypothetical protein
20	24200	24535	+	atg	hypothetical protein
21	24610	25173	+	atg	hypothetical protein
23	25660	26199	+	atg	hypothetical protein
24	26252	26548	+	atg	hypothetical protein
26	30316	32355	+	ttg	hypothetical protein
27	32701	34752	+	atg	hypothetical protein
28	34844	35161	+	atg	hypothetical protein
29	35192	35569	+	atg	hypothetical protein
30	35571	35867	+	atg	hypothetical protein
31	35882	36253	+	atg	hypothetical protein
32	36288	36599	+	atg	hypothetical protein
33	36674	37030	+	atg	hypothetical protein
34	37108	37464	+	atg	hypothetical protein
35	37504	37890	+	atg	hypothetical protein
36	37893	38156	+	atg	hypothetical protein
37	38158	38328	+	atg	hypothetical protein
38	38351	38749	+	atg	hypothetical protein
39	38794	39117	+	atg	hypothetical protein
40	39137	39526	+	atg	hypothetical protein
41	39609	39989	+	atg	hypothetical protein
42	40004	40279	+	atg	hypothetical protein
43	40301	40561	+	ttg	hypothetical protein	10137	34	2(2)	2(2)	0.80	10%
45	41660	42283	+	ttg	hypothetical protein
46	42280	43206	+	atg	hypothetical protein
47	43232	43480	+	atg	hypothetical protein
48	43498	43833	+	atg	hypothetical protein
49	43963	44580	+	atg	hypothetical protein
51	45752	46888	+	atg	hypothetical protein
52	46892	47560	+	atg	hypothetical protein	26515	21	5(3)	2(1)	0.13	5%
55	51369	51911	+	atg	hypothetical protein
56	51999	52376	+	atg	hypothetical protein
57	52459	54327	+	atg	hypothetical protein
58	54343	54927	+	atg	hypothetical protein	22799	66	3(2)	3(2)	0.32	13%
59	54945	55619	+	atg	hypothetical protein
60	55637	56797	+	atg	hypothetical protein
61	56815	57225	+	atg	hypothetical protein
63	59212	59535	+	atg	hypothetical protein
64	59569	59997	+	atg	hypothetical protein
65	60011	60466	+	atg	hypothetical protein
66	60667	61116	+	atg	hypothetical protein
67	61131	61592	+	atg	hypothetical protein
68	61611	62060	+	atg	hypothetical protein
69	62149	62574	+	atg	hypothetical protein
70	62634	63290	+	ttg	hypothetical protein
71	63311	63604	+	atg	hypothetical protein
72	63604	63819	+	atg	hypothetical protein
73	63892	64275	+	atg	hypothetical protein
74	64299	64616	+	atg	hypothetical protein
75	64974	64666	-	atg	hypothetical protein
78	68161	68826	+	atg	hypothetical protein
79	68840	69406	+	atg	hypothetical protein	22290	129	14(11)	8(8)	2.52	30%
81	70561	71055	+	atg	hypothetical protein
82	71077	71709	+	atg	hypothetical protein	25147	22	7(1)	4(1)	0.13	19%
83	71727	72470	+	ttg	hypothetical protein
84	72607	72864	+	atg	hypothetical protein
85	72983	73489	+	atg	hypothetical protein
86	73509	73622	+	atg	hypothetical protein
87	73741	74367	+	atg	hypothetical protein
88	74546	74671	+	atg	hypothetical protein
89	74811	75107	+	atg	hypothetical protein
90	75130	75309	+	atg	hypothetical protein
91	75311	75499	+	atg	hypothetical protein
92	75530	75628	+	atg	hypothetical protein
93	75701	76261	+	atg	hypothetical protein
94	76295	76813	+	atg	hypothetical protein
95	76840	77358	+	atg	hypothetical protein
96	77373	77618	+	atg	hypothetical protein
97	77702	78415	+	ttg	hypothetical protein
98	78486	79019	+	atg	hypothetical protein
99	79086	79580	+	atg	hypothetical protein
100	79580	79771	+	atg	hypothetical protein
101	79780	80604	+	atg	hypothetical protein
102	80604	81065	+	atg	hypothetical protein
103	81079	81525	+	atg	hypothetical protein
104	81589	81933	+	atg	hypothetical protein
105	81951	82433	+	atg	hypothetical protein
106	82499	82783	+	atg	hypothetical protein
107	82859	83458	+	atg	hypothetical protein
108	83458	83994	+	atg	hypothetical protein
109	84013	84801	+	atg	hypothetical protein
110	84866	85525	+	atg	hypothetical protein
111	85583	86284	+	atg	hypothetical protein
112	86438	86908	+	atg	hypothetical protein
113	87404	86973	-	atg	hypothetical protein
115	90990	90484	-	atg	hypothetical protein
117	92248	91742	-	atg	holin
118	92839	92276	-	atg	hypothetical protein
119	93317	92826	-	atg	hypothetical protein
120	93936	93586	-	atg	hypothetical protein	13021	181	10(9)	5(5)	4.14	32%
121	94717	93977	-	atg	hypothetical protein
124	106435	107610	+	atg	hypothetical protein
125	108452	107670	-	atg	hypothetical protein
126	109172	108540	-	atg	hypothetical protein	24665	62	2(1)	2(1)	0.14	8%
127	109627	112170	+	atg	hypothetical protein
128	112175	113011	+	ttg	hypothetical protein	31644	101	3(3)	2(2)	0.22	6%
129	113233	113057	-	ttg	hypothetical protein
130	113333	114001	+	atg	hypothetical protein
131	114023	114607	+	atg	hypothetical protein
132	115738	115022	-	atg	hypothetical protein
134	116718	117734	+	ttg	hypothetical protein	38728	178	13(7)	6(2)	0.18	11%
135	117724	118374	+	atg	hypothetical protein
137	120272	121435	+	atg	hypothetical protein	44843	100	11(7)	10(7)	0.64	23%
139	123654	124445	+	atg	hypothetical protein	31835	94	4(3)	3(3)	0.35	12%
140	124470	125222	+	atg	hypothetical protein	29881	120	4(3)	4(3)	0.37	18%
142	125529	125732	+	atg	hypothetical protein
143	125810	126553	+	atg	hypothetical protein	28352	150	8(8)	5(5)	0.74	18%
146	129215	129433	+	atg	hypothetical protein
148	130637	131383	+	ttg	hypothetical protein
149	131405	131605	+	atg	hypothetical protein
151	135022	135798	+	atg	hypothetical protein	30056	531	26(19)	10(7)	1.85	33%
152	138017	135852	-	atg	hypothetical protein	85484	112	6(4)	4(3)	0.12	8%
153	139543	138053	-	ttg	hypothetical protein	56121	70	7(3)	4(3)	0.19	9%
156	152418	151768	-	atg	hypothetical protein	25419	30	7(4)	4(3)	0.64	14%
157	153355	152441	-	atg	hypothetical protein
159	154914	155168	+	atg	hypothetical protein
160	155180	155359	+	atg	hypothetical protein
161	155374	155829	+	atg	hypothetical protein
162	155841	156119	+	atg	hypothetical protein
163	156139	156414	+	ttg	hypothetical protein
164	156428	156700	+	atg	hypothetical protein
165	156703	156930	+	atg	hypothetical protein
166	156957	157148	+	ttg	hypothetical protein
169	161212	163137	+	atg	hypothetical protein	74172	120	10(6)	7(4)	0.24	10%
170	163221	165332	+	atg	hypothetical protein
171	165419	166615	+	atg	hypothetical protein
172	166632	167345	+	atg	hypothetical protein
173	167676	167401	-	atg	hypothetical protein	10831	31	5(2)	3(2)	0.74	36%
177	172202	172756	+	atg	hypothetical protein
178	172901	173197	+	atg	hypothetical protein
179	173331	174011	+	ttg	hypothetical protein
180	174036	174710	+	atg	hypothetical protein
181	174803	175417	+	atg	hypothetical protein
182	175438	176085	+	atg	hypothetical protein
183	176104	176730	+	atg	hypothetical protein
184	176786	177565	+	atg	hypothetical protein
185	177630	177977	+	atg	hypothetical protein
186	177995	178129	+	atg	hypothetical protein
187	178129	178539	+	atg	hypothetical protein
188	178624	179418	+	atg	hypothetical protein
189	179418	180200	+	atg	hypothetical protein
190	180217	180975	+	atg	hypothetical protein
191	180989	181738	+	atg	hypothetical protein
193	184544	184741	+	atg	hypothetical protein
194	184762	185064	+	atg	hypothetical protein
195	185070	185381	+	atg	hypothetical protein
196	185397	185534	+	atg	hypothetical protein
198	187392	188171	+	atg	hypothetical protein
201	192796	193065	+	atg	hypothetical protein
202	193133	193579	+	atg	hypothetical protein	17252	27	3(3)	3(3)	0.71	20%
204	195165	195881	+	gtg	hypothetical protein	29023	13	5(1)	3(1)	0.11	7%
205	195881	196480	+	atg	hypothetical protein	22847	69	3(3)	2(2)	0.51	13%
206	196562	197812	+	atg	hypothetical protein	46623	208	8(8)	4(4)	0.41	11%
207	197914	198750	+	atg	hypothetical protein
208	200475	198808	-	atg	hypothetical protein	61528	1366	64(52)	24(21)	2.49	41%
209	200969	200496	-	atg	hypothetical protein
212	203229	203002	-	atg	hypothetical protein
213	203966	203229	-	atg	hypothetical protein
214	204686	203970	-	atg	hypothetical protein
215	205507	204683	-	atg	hypothetical protein
216	206804	205524	-	atg	hypothetical protein
217	209406	206953	-	ttg	hypothetical protein
218	210698	209430	-	atg	hypothetical protein	49849	75	7(3)	4(2)	0.14	8%
219	211319	210813	-	atg	hypothetical protein	19135	551	18(16)	9(8)	3.32	33%
220	211934	211377	-	atg	hypothetical protein	20906	168	7(7)	3(3)	0.56	12%
224	218743	220959	+	atg	hypothetical protein
225	221698	221015	-	atg	hypothetical protein
226	221876	224005	+	atg	hypothetical protein
229	225279	225509	+	atg	hypothetical protein
230	225502	225990	+	atg	hypothetical protein
231	226809	226042	-	gtg	hypothetical protein
236	229059	230420	+	atg	hypothetical protein	52471	69	5(5)	4(4)	0.28	7%
237	230534	230692	+	atg	hypothetical protein
238	230725	231018	+	ttg	hypothetical protein
240	232934	233698	+	ttg	hypothetical protein
241	233783	235516	+	ttg	hypothetical protein
242	236739	235600	-	atg	hypothetical protein
243	236856	238139	+	gtg	hypothetical protein
244	238897	238163	-	ttg	hypothetical protein	28625	88	3(3)	3(3)	0.39	14%
245	239823	238975	-	atg	hypothetical protein	31088	764	35(32)	12(12)	4.63	28%
246	240921	239875	-	gtg	hypothetical protein	39611	924	44(40)	15(14)	2.91	39%
247	242616	241093	-	ttg	hypothetical protein	58258	500	44(26)	19(18)	1.84	28%
248	242937	242791	-	ttg	hypothetical protein
249	244278	243301	-	atg	hypothetical protein
250	244460	244341	-	atg	hypothetical protein
251	244608	245558	+	ttg	hypothetical protein	36188	81	4(3)	4(3)	0.30	12%
253	248611	249594	+	atg	hypothetical protein	36528	80	6(3)	6(3)	0.30	13%
256	252943	252563	-	atg	hypothetical protein
257	253424	252936	-	atg	hypothetical protein
258	253758	254657	+	ttg	hypothetical protein	34324	394	15(15)	9(9)	1.30	33%
259	254732	260719	+	ttg	hypothetical protein
54	49208	51343	+	atg	RNA polymerase beta subunit
147	129459	130529	+	atg	ribonucleoside-diphosphate reductase class Ib beta subunit
227	224095	224712	+	ttg	ribonuclease HI
222	216656	217882	+	ttg	putative DNA-directed RNA-polymerase beta-subunit	46000	22	4(1)	4(1)	0.07	11%
62	57215	59194	+	atg	NAD-dependent DNA-ligase	75740	29	5(2)	4(1)	0.04	5%
22	25229	25645	+	ttg	HNH endonuclease
25	26647	30198	+	atg	gyrase subunit A protein	135929	90	9(5)	7(4)	0.13	6%
233	227634	227074	-	atg	guanylate kinase
158	153686	154894	+	atg	exodeoxyribonuclease V
234	228368	227709	-	atg	endonuclease fused to N-terminal Zn finger domain	26268	52	2(2)	2(2)	0.27	8%
174	167812	169764	+	atg	DNA-polymerase catalytic subunit
200	190803	192719	+	atg	DNA-directed RNA polymerase beta' subunit
221	216295	212039	-	ttg	DNA-directed RNA polymerase beta subunit	163031	163	14(9)	11(7)	0.15	7%
77	66788	68098	+	atg	DNA-directed RNA polymerase beta' subunit
176	170679	172190	+	atg	DNA-directed RNA polymerase beta' subunit	57815	107	6(4)	5(3)	0.18	10%
76	65166	66788	+	ttg	DNA-directed RNA polymerase beta subunit
254	251402	249651	-	atg	DnaB-like replicative helicase	67212	17	4(1)	4(1)	0.05	7%
203	193599	195146	+	atg	DNA/RNA helicase of superfamily II
80	69426	70478	+	atg	DNA primase
197	185662	187380	+	atg	DNA polymerase
17	20323	22608	+	atg	DNA gyrase subunit B
228	224713	225273	+	atg	dCMP deaminase
144	126569	126973	+	atg	class Ib ribonucleoside-diphosphate reductase assembly flavoprotein NrdI
145	126999	129200	+	atg	class 1b ribonucleoside-diphosphate reductase subunit alpha	84526	269	15(10)	14(9)	0.46	21%
175	169880	170587	+	atg	5'(3')-deoxyribonucleotidase
138	121456	123489	+	atg	terminase large subunit
154	145531	139673	-	ttg	tail tape measure protein
155	151618	145556	-	ttg	tail tape measure protein
150	131734	134880	+	atg	tail sheath protein	118612	3808	150(135)	45(44)	4.54	43%
114	90424	87428	-	atg	tail fiber
122	105765	94732	-	ttg	tail fiber
133	116603	115761	-	atg	prohead core scaffold protein and protease	31911	160	6(5)	4(3)	0.49	16%
136	118581	120179	+	atg	precursor of major head subunit	58663	11002	361(329)	31(29)	17.08	60%
199	188234	190690	+	ttg	portal vertex protein	92689	133	11(7)	7(5)	0.19	10%
239	231033	232772	+	atg	molecular chaperone GroEL	65610	160	9(7)	7(6)	0.34	13%
12	15874	17343	+	atg	glycosyltransferase
252	245581	248568	+	atg	Baseplate wedge protein	115716	156	14(11)	12(9)	0.29	11%
235	228614	229021	+	atg	base plate wedge subunit
167	159412	157184	-	ttg	base plate wedge protein	86966	18	8(1)	7(1)	0.04	7%
223	218044	218119	+	gtt	tRNA
50	44643	45737	+	atg	toxic anion resistance protein
44	40599	41402	+	atg	prohibitin family protein	29572	335	13(13)	5(5)	1.11	23%
141	125260	125499	+	atg	glutaredoxin family protein
123	106236	105817	-	atg	DUF1617 family protein
168	159591	161135	+	atg	AAA family ATPase	59447	281	7(6)	4(4)	0.38	10%

## Sheet: S3. BLASTn analysis
BLASTn Analysis of Genomic Sequence of SA1
Phage	Size(bp)	Identity (%)	Coverage(%)	Orf No.	Accession NO.
SA1	260727	100	100	259	MW218148
PALS_2	268748	86.67	67	279	MN091626
MarsHill	266637	86.27	67	270	MW248466
Madawaska	265446	86.13	65	274	MW349129
Machias	274478	84.87	52	285	MW349128

## Sheet: S4.Identification of lys210
Accession	Description	Mass	Score	Matches	Sequences	emPAI	Coverage
Lys210		30869	4677	189(159)	17(17)	38.78	57%
	Peptide	Unique	Matches	Modification	Observed	Mr(expt)	Mr(calc)	ppm	Miss	Score	Expect	Rank	Query
	R.NSAGILWK.A		4		888.4951	887.4878	887.4865	1.47	0	(48)	1.5e-005	1	3626
	R.NSAGILWK.A		5		444.7526	887.4906	887.4865	4.67	0	58	1.7e-006	1	3631
	R.IGSAWGTFS.-	U	8		463.2261	924.4376	924.4341	3.73	0	(13)	0.051	1	3855
	R.IGSAWGTFS.-	U	29		925.4451	924.4379	924.4341	4.01	0	25	0.0035	1	3861
	K.FWPWGNAK.D	U	7		1005.4974	1004.4901	1004.4868	3.26	0	28	0.0015	1	4255
	K.FWPWGNAK.D	U	13		503.2524	1004.4903	1004.4868	3.48	0	(24)	0.0036	1	4256
	K.DNTLPTGWK.L	U	3		516.2621	1030.5096	1030.5084	1.21	0	(43)	5.5e-005	1	4355
	K.DNTLPTGWK.L	U	3		1031.5177	1030.5104	1030.5084	2.00	0	46	2.6e-005	1	4356
	K.GQYVHVPIGK.S	U	1		549.3096	1096.6046	1096.6029	1.51	0	52	5.8e-006	1	4538
	K.GQYVHVPIGK.S	U	1		366.5422	1096.6048	1096.6029	1.70	0	(31)	0.00085	1	4539
	K.CNVDSGIITR.K	U	2		567.7814	1133.5483	1133.5499	-1.41	0	59	1.2e-006	1	4653
	K.CNVDSGIITR.K	U	1		1134.5584	1133.5511	1133.5499	1.03	0	(34)	0.00043	1	4654
	K.TQALNWVNNR.I	U	5		1215.6239	1214.6166	1214.6156	0.84	0	(42)	7e-005	1	4908
	K.TQALNWVNNR.I	U	14		608.3190	1214.6234	1214.6156	6.41	0	59	1.3e-006	1	4921
	R.NSAGILWKAEK.A	U	1		608.8378	1215.6611	1215.6611	-0.02	1	41	7.2e-005	1	4935
	K.FKGQYVHVPIGK.S	U	1		458.2625	1371.7658	1371.7663	-0.38	1	32	0.0007	1	5348
	K.DLKDNTLPTGWK.L	U	3		694.3651	1386.7155	1386.7143	0.88	1	(60)	1e-006	1	5372
	K.DLKDNTLPTGWK.L	U	4		463.2462	1386.7166	1386.7143	1.66	1	(33)	0.00051	1	5373
	K.DLKDNTLPTGWK.L	U	1		1387.7245	1386.7172	1386.7143	2.08	1	67	1.8e-007	1	5374
	K.NGPWTGWPQGPAMK.K	U	1		1526.7274	1525.7201	1525.7136	4.27	0	(45)	2.9e-005	1	5768
	K.NGPWTGWPQGPAMK.K	U	1		763.8694	1525.7242	1525.7136	6.94	0	(28)	0.0015	1	5769
	K.NGPWTGWPQGPA->M<-K.K	U	1	Oxidation (M)	1542.7194	1541.7121	1541.7085	2.30	0	61	8.3e-007	1	5866
	K.NGPWTGWPQGPA->M<-K.K	U	1	Oxidation (M)	514.9115	1541.7127	1541.7085	2.68	0	(9)	0.14	1	5867
	K.NGPWTGWPQGPA->M<-K.K	U	1	Oxidation (M)	771.8668	1541.7190	1541.7085	6.76	0	(30)	0.0011	1	5868
	R.KNGPWTGWPQGPAMK.K	U	1		552.2795	1653.8166	1653.8086	4.86	1	18	0.018	1	6403
	K.YDEIQDFDGLIWVSGK.F	U	1		1884.9047	1883.8974	1883.8942	1.72	0	(57)	1.9e-006	1	7984
	K.YDEIQDFDGLIWVSGK.F	U	19		942.9583	1883.9019	1883.8942	4.14	0	88	1.5e-009	1	7991
	K.YDEIQDFDGLIWVSGK.F	U	1		628.9755	1883.9046	1883.8942	5.52	0	(62)	6.7e-007	1	7999
	K.GDSIKYDEIQDFDGLIWVSGK.F	U	19		795.7291	2384.1656	2384.1536	5.01	1	(79)	1.4e-008	1	9965
	K.GDSIKYDEIQDFDGLIWVSGK.F	U	5		1193.0906	2384.1666	2384.1536	5.45	1	97	2e-010	1	9967
	K.KGDSIKYDEIQDFDGLIWVSGK.F	U	1		629.0717	2512.2575	2512.2486	3.57	2	(68)	1.6e-007	1	10198
	K.KGDSIKYDEIQDFDGLIWVSGK.F	U	1		1257.1384	2512.2623	2512.2486	5.47	2	88	1.4e-009	1	10201
	K.KGDSIKYDEIQDFDGLIWVSGK.F	U	1		838.4283	2512.2632	2512.2486	5.82	2	(75)	3e-008	1	10202
	K.VFHDYTGFWGVIRPSFESASKPK.T	U	4		664.5912	2654.3357	2654.3282	2.82	0	22	0.0061	1	10464
	K.VFHDYTGFWGVIRPSFESASKPK.T	U	1		885.7871	2654.3393	2654.3282	4.20	0	(3)	0.47	1	10472
	K.VFHDYTGFWGVIRPSFESASKPK.T	U	1		1328.1782	2654.3419	2654.3282	5.17	0	(22)	0.007	1	10475
	K.VFHDYTGFWGVIRPSFESASKPK.T	U	3		531.8760	2654.3435	2654.3282	5.78	0	(18)	0.016	1	10482
	R.RLDMDGAYGAQC->M<-DLTIGYCNYLTDGK.F	U	10	Oxidation (M)	1039.7867	3116.3384	3116.3348	1.16	1	74	4e-008	1	11283
	R.RLD->M<-DGAYGAQCMDLTIGYCNYLTDGK.F	U	1	Oxidation (M)	1039.7935	3116.3586	3116.3348	7.63	1	(42)	6.8e-005	1	11286
	R.RLD->M<-DGAYGAQC->M<-DLTIGYCNYLTDGK.F	U	9	2 Oxidation (M)	1045.1182	3132.3327	3132.3297	0.94	1	(59)	1.3e-006	1	11323

## Sheet: S5.Identification of lys211
Accession	Description	Mass	Score	Matches	Sequences	emPAI	Coverage
Lys211		35457	11648	355(313)	29(28)	438.58	79%
	Peptide	Unique	Matches	Modification	Observed	Mr(expt)	Mr(calc)	ppm	Miss	Score	Expect	Rank	Query
	K.SGATTSTAK.K	U	11		412.2127	822.4109	822.4083	3.18	0	24	0.0043	1	3370
	R.SVSNVDKK.V	U	12		438.7441	875.4737	875.4712	2.78	1	15	0.033	1	3767
	R.ILAYLCK.T	U	5		880.4966	879.4894	879.4888	0.66	0	(43)	5e-005	1	3792
	R.ILAYLCK.T	U	25		440.7534	879.4923	879.4888	4.05	0	43	4.8e-005	1	3806
	R.NSAGILWK.T		5		444.7507	887.4868	887.4865	0.35	0	65	2.9e-007	1	3844
	R.NSAGILWK.T		4		888.4947	887.4875	887.4865	1.12	0	(52)	6.1e-006	1	3846
	R.VGPAWGTFS.-	U	9		461.2278	920.4411	920.4392	1.99	0	(22)	0.0064	1	4086
	R.VGPAWGTFS.-	U	15		921.4490	920.4418	920.4392	2.74	0	25	0.0034	1	4096
	K.CGVSVGIVTR.K	U	4		524.2837	1046.5528	1046.5543	-1.40	0	72	6.8e-008	1	4598
	K.CGVSVGIVTR.K	U	1		1047.5627	1046.5555	1046.5543	1.12	0	(37)	0.00018	1	4599
	K.RVGPAWGTFS.-	U	3		539.2768	1076.5390	1076.5403	-1.22	1	28	0.0014	1	4735
	K.RVGPAWGTFS.-	U	2		1077.5496	1076.5423	1076.5403	1.80	1	(13)	0.056	1	4739
	K.LNGQYVYVPVGK.S	U	3		668.8683	1335.7220	1335.7187	2.50	0	59	1.2e-006	1	5352
	K.LNGQYVYVPVGK.S	U	2		1336.7299	1335.7226	1335.7187	2.92	0	(27)	0.002	1	5353
	K.ECIICVPLDEK.A	U	1		1375.6708	1374.6635	1374.6523	8.14	0	32	0.00061	1	5461
	K->.<-QDPGNLLAACGMSR.S	U	1	Gln->pyro-Glu (N-term Q)	1472.6660	1471.6587	1471.6548	2.69	0	(33)	0.00053	1	5670
	K->.<-QDPGNLLAACG->M<-SR.S	U	1	Gln->pyro-Glu (N-term Q); Oxidation (M)	1488.6631	1487.6558	1487.6497	4.11	0	(36)	0.00027	1	5732
	K.QDPGNLLAACGMSR.S	U	3		745.3470	1488.6795	1488.6813	-1.19	0	(46)	2.6e-005	1	5736
	K.QDPGNLLAACGMSR.S	U	1		1489.6902	1488.6829	1488.6813	1.07	0	53	4.8e-006	1	5737
	K.GGPWTGWPQGPLLK.K	U	2		498.6018	1492.7835	1492.7827	0.54	0	(44)	3.8e-005	1	5746
	K.GGPWTGWPQGPLLK.K	U	2		1493.7948	1492.7875	1492.7827	3.23	0	(48)	1.7e-005	1	5748
	K.GGPWTGWPQGPLLK.K	U	4		747.4014	1492.7882	1492.7827	3.68	0	57	2.1e-006	1	5750
	K.QDPGNLLAACG->M<-SR.S	U	3	Oxidation (M)	753.3460	1504.6775	1504.6762	0.82	0	(52)	7e-006	1	5781
	R.SVSNVDKKVLAYMK.S	U	1		527.9614	1580.8625	1580.8596	1.82	2	45	3e-005	1	6145
	R.KGGPWTGWPQGPLLK.K	U	6		541.3007	1620.8803	1620.8777	1.65	1	(30)	0.0011	1	6367
	R.KGGPWTGWPQGPLLK.K	U	6		811.4482	1620.8819	1620.8777	2.64	1	(64)	4.4e-007	1	6371
	R.KGGPWTGWPQGPLLK.K	U	1		1621.8905	1620.8832	1620.8777	3.44	1	68	1.4e-007	1	6372
	K.GGPWTGWPQGPLLKK.G	U	1		811.4494	1620.8842	1620.8777	4.07	1	34	0.00039	1	6373
	K.GGPWTGWPQGPLLKK.G	U	1		541.3024	1620.8853	1620.8777	4.71	1	(28)	0.0016	1	6375
	R.KGGPWTGWPQGPLLKK.G	U	1		438.2516	1748.9775	1748.9726	2.79	2	(30)	0.0011	1	6856
	R.KGGPWTGWPQGPLLKK.G	U	2		584.0005	1748.9798	1748.9726	4.12	2	31	0.00075	1	6857
	R.KGGPWTGWPQGPLLKK.G	U	1		875.4996	1748.9847	1748.9726	6.92	2	(27)	0.0018	1	6858
	K.VNAETNMPGHQDIQADK.Q	U	1		934.4349	1866.8553	1866.8530	1.24	0	(109)	1.2e-011	1	7687
	K.VNAETNMPGHQDIQADK.Q	U	1		623.2932	1866.8578	1866.8530	2.57	0	(63)	4.7e-007	1	7688
	K.VNAETN->M<-PGHQDIQADK.Q	U	1	Oxidation (M)	942.4335	1882.8525	1882.8479	2.43	0	110	9e-012	1	7799
	K.YDEIQDFDGYIWVSGK.L	U	31		967.9497	1933.8847	1933.8734	5.86	0	82	6.7e-009	1	8272
	K.YDEIQDFDGYIWVSGK.L	U	16		645.6368	1933.8885	1933.8734	7.81	0	(62)	5.6e-007	1	8283
	K.YDEIQDFDGYIWVSGK.L	U	5		1934.8978	1933.8906	1933.8734	8.86	0	(63)	4.9e-007	1	8287
	K.HIGTWNGVPVYTDFLPIGTR.R	U	1		561.5452	2242.1518	2242.1535	-0.76	0	(53)	5.4e-006	1	9307
	K.HIGTWNGVPVYTDFLPIGTR.R	U	1		1122.0900	2242.1654	2242.1535	5.29	0	104	3.9e-011	1	9309
	K.HIGTWNGVPVYTDFLPIGTR.R	U	2		748.3976	2242.1709	2242.1535	7.76	0	(50)	9.2e-006	1	9310
	K.NTYNIDWNATASAHIFVDDK.E	U	7		1148.0463	2294.0780	2294.0604	7.67	0	(80)	1.1e-008	1	9481
	K.NTYNIDWNATASAHIFVDDK.E	U	15		765.7011	2294.0813	2294.0604	9.14	0	89	1.3e-009	1	9484
	K.KHIGTWNGVPVYTDFLPIGTR.R	U	2		1186.1332	2370.2518	2370.2485	1.41	1	83	5.5e-009	1	9599
	K.KHIGTWNGVPVYTDFLPIGTR.R	U	2		791.0930	2370.2572	2370.2485	3.69	1	(61)	7.3e-007	1	9601
	K.KHIGTWNGVPVYTDFLPIGTR.R	U	2		593.5719	2370.2585	2370.2485	4.23	1	(50)	1.1e-005	1	9603
	K.HIGTWNGVPVYTDFLPIGTRR.A	U	1		600.5731	2398.2631	2398.2546	3.55	1	9	0.13	1	9669
	K.GQSIKYDEIQDFDGYIWVSGK.L	U	22		816.7327	2447.1762	2447.1645	4.77	1	(65)	3.4e-007	1	9802
	K.GQSIKYDEIQDFDGYIWVSGK.L	U	8		1224.5988	2447.1829	2447.1645	7.54	1	96	2.4e-010	1	9817
	K.FIVAHDTGNPNTTAQNNVDYYK.N	U	1		621.2927	2481.1415	2481.1561	-5.86	0	(50)	8.9e-006	1	9897
	K.FIVAHDTGNPNTTAQNNVDYYK.N	U	6		1241.5798	2481.1451	2481.1561	-4.42	0	99	1.3e-010	1	9898
	K.FIVAHDTGNPNTTAQNNVDYYK.N	U	29		828.0566	2481.1479	2481.1561	-3.29	0	(75)	3.2e-008	1	9899
	K.KHIGTWNGVPVYTDFLPIGTRR.A	U	1		632.5950	2526.3510	2526.3496	0.57	2	(14)	0.04	1	10095
	K.KHIGTWNGVPVYTDFLPIGTRR.A	U	1		506.2781	2526.3539	2526.3496	1.70	2	35	0.00035	1	10096
	K.KGQSIKYDEIQDFDGYIWVSGK.L	U	2		859.4275	2575.2606	2575.2595	0.46	2	78	1.6e-008	1	10247
	K.KGQSIKYDEIQDFDGYIWVSGK.L	U	1		644.8227	2575.2617	2575.2595	0.85	2	(66)	2.7e-007	1	10248
	K.KGQSIKYDEIQDFDGYIWVSGK.L	U	1		1288.6422	2575.2699	2575.2595	4.04	2	(52)	5.8e-006	1	10251
	K.LTGPKFIVAHDTGNPNTTAQNNVDYYK.N	U	1		745.3743	2977.4680	2977.4570	3.69	1	41	8.8e-005	1	10864
	K.VNAETNMPGHQDIQADKQDPGNLLAACGMSR.S	U	1		835.3884	3337.5246	3337.5238	0.25	1	(58)	1.8e-006	1	11482
	K.VNAETNMPGHQDIQADKQDPGNLLAACGMSR.S	U	1		1113.5159	3337.5258	3337.5238	0.60	1	(72)	6.1e-008	1	11483
	K.VNAETNMPGHQDIQADKQDPGNLLAACGMSR.S	U	1		1669.7739	3337.5333	3337.5238	2.86	1	(68)	1.7e-007	1	11484
	K.VNAETNMPGHQDIQADKQDPGNLLAACG->M<-SR.S	U	1	Oxidation (M)	1677.7630	3353.5115	3353.5187	-2.15	1	(20)	0.01	1	11498
	K.VNAETN->M<-PGHQDIQADKQDPGNLLAACGMSR.S	U	1	Oxidation (M)	1118.8450	3353.5131	3353.5187	-1.67	1	88	1.6e-009	1	11499
	K.VNAETN->M<-PGHQDIQADKQDPGNLLAACGMSR.S	U	1	Oxidation (M)	839.3861	3353.5153	3353.5187	-1.00	1	(85)	3.4e-009	1	11500
	K.VNAETN->M<-PGHQDIQADKQDPGNLLAACG->M<-SR.S	U	1	2 Oxidation (M)	1124.1768	3369.5085	3369.5136	-1.53	1	(43)	4.9e-005	1	11520
	K.VNAETN->M<-PGHQDIQADKQDPGNLLAACG->M<-SR.S	U	1	2 Oxidation (M)	843.3851	3369.5112	3369.5136	-0.72	1	(39)	0.00014	1	11521
	K.NTYNIDWNATASAHIFVDDKECIICVPLDEK.A	U	15		913.6842	3650.7077	3650.7021	1.53	1	49	1.4e-005	1	11880
	K.NTYNIDWNATASAHIFVDDKECIICVPLDEK.A	U	8		1217.9179	3650.7317	3650.7021	8.11	1	(45)	3e-005	1	11895
	K.AWHVMYNTPTDNQWYGIDANDGAIGVEGCYFTDR.T	U	2		984.9324	3935.7004	3935.6944	1.51	0	(67)	1.8e-007	1	12239
	K.AWHVMYNTPTDNQWYGIDANDGAIGVEGCYFTDR.T	U	14		1312.9087	3935.7042	3935.6944	2.49	0	102	6e-011	1	12242
	K.AWHV->M<-YNTPTDNQWYGIDANDGAIGVEGCYFTDR.T	U	5	Oxidation (M)	1318.2377	3951.6912	3951.6894	0.46	0	(84)	4e-009	1	12300
	K.AWHV->M<-YNTPTDNQWYGIDANDGAIGVEGCYFTDR.T	U	3	Oxidation (M)	988.9376	3951.7214	3951.6894	8.10	0	(37)	0.0002	1	12306
